# Supplementary material for: Physicochemical Characteristics, Antioxidant Properties, Aroma Profile, and Sensory Qualities of Value-Added Wheat Breads Fortified with Post-Distillation Solid Wastes of Aromatic Plants
Source: Foods. 2023 Nov 2;12(21):4007. doi: 10.3390/foods12214007 (PMC10648853; doi:10.3390/foods12214007)
Supplement: Supplementary file 1 [file foods-12-04007-s001.zip]

Archive with 1 entries (1 files):
- foods-2672834-supplementary.pdf
